# Supplementary material for: Viral Inactivation Impacts Microbiome Estimates in a Tissue-Specific Manner
Source: mSystems. 2021 Oct 5;6(5):e00674-21. doi: 10.1128/mSystems.00674-21 (PMC8547476; doi:10.1128/mSystems.00674-21)
Supplement: TABLE S1 [file msystems.00674-21-st001.xlsx]

## Sheet: Supplementary Table 1
Supplementary Table 1
List of the removed contaminants
Afipia
Aquabacterium
Asticcacaulis
Aurantimonas
Beijerinckia
Bosea
Bradyrhizobium
Brevundimonas
Caulobacter
Craurococcus
Devosia
Hoeflea
Mesorhizobium
Methylobacterium
Novosphingobium
Ochrobactrum
Paracoccus
Pedomicrobium
Phyllobacterium
Rhizobium
Roseomonas
Sphingobium
Sphingomonas
Sphingopyxis
Acidovorax
Azoarcus
Azospira
Burkholderia
Comamonas
Cupriavidus
Curvibacter
Delftia
Duganella
Herbaspirillum
Janthinobacterium
Kingella
Leptothrix
Limnobacter
Massilia
Methylophilus
Methyloversatilis
Pelomonas
Polaromonas
Ralstonia
Schlegelella
Sulfuritalea
Undibacterium
Variovorax
Enhydrobacter
Nevskia
Pseudoxanthomonas
Psychrobacter
Stenotrophomonas
Xanthomonas
Aeromicrobium
Arthrobacter
Beutenbergia
Brevibacterium
Tsukamurella
Abiotrophia
Brevibacillus
Brochothrix
Facklamia
Paenibacillus
Chryseobacterium
Dyadobacter
Flavobacterium
Hydrotalea
Niastella
Olivibacter
Pedobacter
Wautersiella
Deinococcus
Thermus
Aerococcus
Tetragenococcus
Cellvibrio
Rhizobiales
Pseudomonas
Cyanobacteria
Afipia
Aquabacterium
Asticcacaulis
Aurantimonas
Beijerinckia
Bosea
Bradyrhizobium
Brevundimonas
Caulobacter
Craurococcus
Devosia
Hoeflea
Mesorhizobium
Methylobacterium
Novosphingobium
Ochrobactrum
Paracoccus
Pedomicrobium
Phyllobacterium
Rhizobium
Roseomonas
Sphingobium
Sphingomonas
Sphingopyxis
Acidovorax
Azoarcus
Azospira
Burkholderia
Comamonas
Cupriavidus
Curvibacter
Delftia
Duganella
Herbaspirillum
Janthinobacterium
Kingella
Leptothrix
Limnobacter
Massilia
Methylophilus
Methyloversatilis
Pelomonas
Polaromonas
Ralstonia
Schlegelella
Sulfuritalea
Undibacterium
Variovorax
Enhydrobacter
Nevskia
Pseudoxanthomonas
Psychrobacter
Stenotrophomonas
Xanthomonas
Aeromicrobium
Arthrobacter
Beutenbergia
Brevibacterium
Tsukamurella
Abiotrophia
Brevibacillus
Brochothrix
Facklamia
Paenibacillus
Chryseobacterium
Dyadobacter
Flavobacterium
Hydrotalea
Niastella
Olivibacter
Pedobacter
Wautersiella
Deinococcus
Thermus
Aerococcus
Tetragenococcus
Cellvibrio
Rhizobiales
Pseudomonas
Cyanobacteria
Afipia
Aquabacterium
Asticcacaulis
Aurantimonas
Beijerinckia
Bosea
Bradyrhizobium
Brevundimonas
Caulobacter
Craurococcus
Devosia
Hoeflea
Mesorhizobium
Methylobacterium
Novosphingobium
Ochrobactrum
Paracoccus
Pedomicrobium
Phyllobacterium
Rhizobium
Roseomonas
Sphingobium
Sphingomonas
Sphingopyxis
Acidovorax
Azoarcus
Azospira
Burkholderia
Comamonas
Cupriavidus
Curvibacter
Delftia
Duganella
Herbaspirillum
Janthinobacterium
Kingella
Leptothrix
Limnobacter
Massilia
Methylophilus
Methyloversatilis
Pelomonas
Polaromonas
Ralstonia
Schlegelella
Sulfuritalea
Undibacterium
Variovorax
Enhydrobacter
Nevskia
Pseudoxanthomonas
Psychrobacter
Stenotrophomonas
Xanthomonas
Aeromicrobium
Arthrobacter
Beutenbergia
Brevibacterium
Tsukamurella
Abiotrophia
Brevibacillus
Brochothrix
Facklamia
Paenibacillus
Chryseobacterium
Dyadobacter
Flavobacterium
Hydrotalea
Niastella
Olivibacter
Pedobacter
Wautersiella
Deinococcus
Thermus
Aerococcus
Tetragenococcus
Cellvibrio
Rhizobiales
Pseudomonas
Cyanobacteria
Afipia
Aquabacterium
Asticcacaulis
Aurantimonas
Beijerinckia
Bosea
Bradyrhizobium
Brevundimonas
Caulobacter
Craurococcus
Devosia
Hoeflea
Mesorhizobium
Methylobacterium
Novosphingobium
Ochrobactrum
Paracoccus
Pedomicrobium
Phyllobacterium
Rhizobium
Roseomonas
Sphingobium
Sphingomonas
Sphingopyxis
Acidovorax
Azoarcus
Azospira
Burkholderia
Comamonas
Cupriavidus
Curvibacter
Delftia
Duganella
Herbaspirillum
Janthinobacterium
Kingella
Leptothrix
Limnobacter
Massilia
Methylophilus
Methyloversatilis
Pelomonas
Polaromonas
Ralstonia
Schlegelella
Sulfuritalea
Undibacterium
Variovorax
Enhydrobacter
Nevskia
Pseudoxanthomonas
Psychrobacter
Stenotrophomonas
Xanthomonas
Aeromicrobium
Arthrobacter
Beutenbergia
Brevibacterium
Tsukamurella
Abiotrophia
Brevibacillus
Brochothrix
Facklamia
Paenibacillus
Chryseobacterium
Dyadobacter
Flavobacterium
Hydrotalea
Niastella
Olivibacter
Pedobacter
Wautersiella
Deinococcus
Thermus
Aerococcus
Tetragenococcus
Cellvibrio
Rhizobiales
Pseudomonas
Cyanobacteria
Afipia
Aquabacterium
Asticcacaulis
Aurantimonas
Beijerinckia
Bosea
Bradyrhizobium
Brevundimonas
Caulobacter
Craurococcus
Devosia
Hoeflea
Mesorhizobium
Methylobacterium
Novosphingobium
Ochrobactrum
Paracoccus
Pedomicrobium
Phyllobacterium
Rhizobium
Roseomonas
Sphingobium
Sphingomonas
Sphingopyxis
Acidovorax
Azoarcus
Azospira
Burkholderia
Comamonas
Cupriavidus
Curvibacter
Delftia
Duganella
Herbaspirillum
Janthinobacterium
Kingella
Leptothrix
Limnobacter
Massilia
Methylophilus
Methyloversatilis
Pelomonas
Polaromonas
Ralstonia
Schlegelella
Sulfuritalea
Undibacterium
Variovorax
Enhydrobacter
Nevskia
Pseudoxanthomonas
Psychrobacter
Stenotrophomonas
Xanthomonas
Aeromicrobium
Arthrobacter
Beutenbergia
Brevibacterium
Tsukamurella
Abiotrophia
Brevibacillus
Brochothrix
Facklamia
Paenibacillus
Chryseobacterium
Dyadobacter
Flavobacterium
Hydrotalea
Niastella
Olivibacter
Pedobacter
Wautersiella
Deinococcus
Thermus
Aerococcus
Tetragenococcus
Cellvibrio
Rhizobiales
Pseudomonas
Cyanobacteria
Afipia
Aquabacterium
Asticcacaulis
Aurantimonas
Beijerinckia
Bosea
Bradyrhizobium
Brevundimonas
Caulobacter
Craurococcus
Devosia
Hoeflea
Mesorhizobium
Methylobacterium
Novosphingobium
Ochrobactrum
Paracoccus
Pedomicrobium
Phyllobacterium
Rhizobium
Roseomonas
Sphingobium
Sphingomonas
Sphingopyxis
Acidovorax
Azoarcus
Azospira
Burkholderia
Comamonas
Cupriavidus
Curvibacter
Delftia
Duganella
Herbaspirillum
Janthinobacterium
Kingella
Leptothrix
Limnobacter
Massilia
Methylophilus
Methyloversatilis
Pelomonas
Polaromonas
Ralstonia
Schlegelella
Sulfuritalea
Undibacterium
Variovorax
Enhydrobacter
Nevskia
Pseudoxanthomonas
Psychrobacter
Stenotrophomonas
Xanthomonas
Aeromicrobium
Arthrobacter
Beutenbergia
Brevibacterium
Tsukamurella
Abiotrophia
Brevibacillus
Brochothrix
Facklamia
Paenibacillus
Chryseobacterium
Dyadobacter
Flavobacterium
Hydrotalea
Niastella
Olivibacter
Pedobacter
Wautersiella
Deinococcus
Thermus
Aerococcus
Tetragenococcus
Cellvibrio
Rhizobiales
Pseudomonas
Cyanobacteria
Afipia
Aquabacterium
Asticcacaulis
Aurantimonas
Beijerinckia
Bosea
Bradyrhizobium
Brevundimonas
Caulobacter
Craurococcus
Devosia
Hoeflea
Mesorhizobium
Methylobacterium
Novosphingobium
Ochrobactrum
Paracoccus
Pedomicrobium
Phyllobacterium
Rhizobium
Roseomonas
Sphingobium
Sphingomonas
Sphingopyxis
Acidovorax
Azoarcus
Azospira
Burkholderia
Comamonas
Cupriavidus
Curvibacter
Delftia
Duganella
Herbaspirillum
Janthinobacterium
Kingella
Leptothrix
Limnobacter
Massilia
Methylophilus
Methyloversatilis
Pelomonas
Polaromonas
Ralstonia
Schlegelella
Sulfuritalea
Undibacterium
Variovorax
Enhydrobacter
Nevskia
Pseudoxanthomonas
Psychrobacter
Stenotrophomonas
Xanthomonas
Aeromicrobium
Arthrobacter
Beutenbergia
Brevibacterium
Tsukamurella
Abiotrophia
Brevibacillus
Brochothrix
Facklamia
Paenibacillus
Chryseobacterium
Dyadobacter
Flavobacterium
Hydrotalea
Niastella
Olivibacter
Pedobacter
Wautersiella
Deinococcus
Thermus
Aerococcus
Tetragenococcus
Cellvibrio
Rhizobiales
Pseudomonas
Cyanobacteria
Afipia
Aquabacterium
Asticcacaulis
Aurantimonas
Beijerinckia
Bosea
Bradyrhizobium
Brevundimonas
Caulobacter
Craurococcus
Devosia
Hoeflea
Mesorhizobium
Methylobacterium
Novosphingobium
Ochrobactrum
Paracoccus
Pedomicrobium
Phyllobacterium
Rhizobium
Roseomonas
Sphingobium
Sphingomonas
Sphingopyxis
Acidovorax
Azoarcus
Azospira
Burkholderia
Comamonas
Cupriavidus
Curvibacter
Delftia
Duganella
Herbaspirillum
Janthinobacterium
Kingella
Leptothrix
Limnobacter
Massilia
Methylophilus
Methyloversatilis
Pelomonas
Polaromonas
Ralstonia
Schlegelella
Sulfuritalea
Undibacterium
Variovorax
Enhydrobacter
Nevskia
Pseudoxanthomonas
Psychrobacter
Stenotrophomonas
Xanthomonas
Aeromicrobium
Arthrobacter
Beutenbergia
Brevibacterium
Tsukamurella
Abiotrophia
Brevibacillus
Brochothrix
Facklamia
Paenibacillus
Chryseobacterium
Dyadobacter
Flavobacterium
Hydrotalea
Niastella
Olivibacter
Pedobacter
Wautersiella
Deinococcus
Thermus
Aerococcus
Tetragenococcus
Cellvibrio
Rhizobiales
Pseudomonas
Cyanobacteria
Afipia
Aquabacterium
Asticcacaulis
Aurantimonas
Beijerinckia
Bosea
Bradyrhizobium
Brevundimonas
Caulobacter
Craurococcus
Devosia
Hoeflea
Mesorhizobium
Methylobacterium
Novosphingobium
Ochrobactrum
Paracoccus
Pedomicrobium
Phyllobacterium
Rhizobium
Roseomonas
Sphingobium
Sphingomonas
Sphingopyxis
Acidovorax
Azoarcus
Azospira
Burkholderia
Comamonas
Cupriavidus
Curvibacter
Delftia
Duganella
Herbaspirillum
Janthinobacterium
Kingella
Leptothrix
Limnobacter
Massilia
Methylophilus
Methyloversatilis
Pelomonas
Polaromonas
Ralstonia
Schlegelella
Sulfuritalea
Undibacterium
Variovorax
Enhydrobacter
Nevskia
Pseudoxanthomonas
Psychrobacter
Stenotrophomonas
Xanthomonas
Aeromicrobium
Arthrobacter
Beutenbergia
Brevibacterium
Tsukamurella
Abiotrophia
Brevibacillus
Brochothrix
Facklamia
Paenibacillus
Chryseobacterium
Dyadobacter
Flavobacterium
Hydrotalea
Niastella
Olivibacter
Pedobacter
Wautersiella
Deinococcus
Thermus
Aerococcus
Tetragenococcus
Cellvibrio
Rhizobiales
Pseudomonas
Cyanobacteria
Afipia
Aquabacterium
Asticcacaulis
Aurantimonas
Beijerinckia
Bosea
Bradyrhizobium
Brevundimonas
Caulobacter
Craurococcus
Devosia
Hoeflea
Mesorhizobium
Methylobacterium
Novosphingobium
Ochrobactrum
Paracoccus
Pedomicrobium
Phyllobacterium
Rhizobium
Roseomonas
Sphingobium
Sphingomonas
Sphingopyxis
Acidovorax
Azoarcus
Azospira
Burkholderia
Comamonas
Cupriavidus
Curvibacter
Delftia
Duganella
Herbaspirillum
Janthinobacterium
Kingella
Leptothrix
Limnobacter
Massilia
Methylophilus
Methyloversatilis
Pelomonas
Polaromonas
Ralstonia
Schlegelella
Sulfuritalea
Undibacterium
Variovorax
Enhydrobacter
Nevskia
Pseudoxanthomonas
Psychrobacter
Stenotrophomonas
Xanthomonas
Aeromicrobium
Arthrobacter
Beutenbergia
Brevibacterium
Tsukamurella
Abiotrophia
Brevibacillus
Brochothrix
Facklamia
Paenibacillus
Chryseobacterium
Dyadobacter
Flavobacterium
Hydrotalea
Niastella
Olivibacter
Pedobacter
Wautersiella
Deinococcus
Thermus
Aerococcus
Tetragenococcus
Cellvibrio
Rhizobiales
Pseudomonas
Cyanobacteria
Afipia
Aquabacterium
Asticcacaulis
Aurantimonas
Beijerinckia
Bosea
Bradyrhizobium
Brevundimonas
Caulobacter
Craurococcus
Devosia
Hoeflea
Mesorhizobium
Methylobacterium
Novosphingobium
Ochrobactrum
Paracoccus
Pedomicrobium
Phyllobacterium
Rhizobium
Roseomonas
Sphingobium
Sphingomonas
Sphingopyxis
Acidovorax
Azoarcus
Azospira
Burkholderia
Comamonas
Cupriavidus
Curvibacter
Delftia
Duganella
Herbaspirillum
Janthinobacterium
Kingella
Leptothrix
Limnobacter
Massilia
Methylophilus
Methyloversatilis
Pelomonas
Polaromonas
Ralstonia
Schlegelella
Sulfuritalea
Undibacterium
Variovorax
Enhydrobacter
Nevskia
Pseudoxanthomonas
Psychrobacter
Stenotrophomonas
Xanthomonas
Aeromicrobium
Arthrobacter
Beutenbergia
Brevibacterium
Tsukamurella
Abiotrophia
Brevibacillus
Brochothrix
Facklamia
Paenibacillus
Chryseobacterium
Dyadobacter
Flavobacterium
Hydrotalea
Niastella
Olivibacter
Pedobacter
Wautersiella
Deinococcus
Thermus
Aerococcus
Tetragenococcus
Cellvibrio
Rhizobiales
Pseudomonas
Cyanobacteria
Afipia
Aquabacterium
Asticcacaulis
Aurantimonas
Beijerinckia
Bosea
Bradyrhizobium
Brevundimonas
Caulobacter
Craurococcus
Devosia
Hoeflea
Mesorhizobium
Methylobacterium
Novosphingobium
Ochrobactrum
Paracoccus
Pedomicrobium
Phyllobacterium
Rhizobium
Roseomonas
Sphingobium
Sphingomonas
Sphingopyxis
Acidovorax
Azoarcus
Azospira
Burkholderia
Comamonas
Cupriavidus
Curvibacter
Delftia
Duganella
Herbaspirillum
Janthinobacterium
Kingella
Leptothrix
Limnobacter
Massilia
Methylophilus
Methyloversatilis
Pelomonas
Polaromonas
Ralstonia
Schlegelella
Sulfuritalea
Undibacterium
Variovorax
Enhydrobacter
Nevskia
Pseudoxanthomonas
Psychrobacter
Stenotrophomonas
Xanthomonas
Aeromicrobium
Arthrobacter
Beutenbergia
Brevibacterium
Tsukamurella
Abiotrophia
Brevibacillus
Brochothrix
Facklamia
Paenibacillus
Chryseobacterium
Dyadobacter
Flavobacterium
Hydrotalea
Niastella
Olivibacter
Pedobacter
Wautersiella
Deinococcus
Thermus
Aerococcus
Tetragenococcus
Cellvibrio
Rhizobiales
Pseudomonas
Cyanobacteria
Afipia
Aquabacterium
Asticcacaulis
Aurantimonas
Beijerinckia
Bosea
Bradyrhizobium
Brevundimonas
Caulobacter
Craurococcus
Devosia
Hoeflea
Mesorhizobium
Methylobacterium
Novosphingobium
Ochrobactrum
Paracoccus
Pedomicrobium
Phyllobacterium
Rhizobium
Roseomonas
Sphingobium
Sphingomonas
Sphingopyxis
Acidovorax
Azoarcus
Azospira
Burkholderia
Comamonas
Cupriavidus
Curvibacter
Delftia
Duganella
Herbaspirillum
Janthinobacterium
Kingella
Leptothrix
Limnobacter
Massilia
Methylophilus
Methyloversatilis
Pelomonas
Polaromonas
Ralstonia
Schlegelella
Sulfuritalea
Undibacterium
Variovorax
Enhydrobacter
Nevskia
Pseudoxanthomonas
Psychrobacter
Stenotrophomonas
Xanthomonas
Aeromicrobium
Arthrobacter
Beutenbergia
Brevibacterium
Tsukamurella
Abiotrophia
Brevibacillus
Brochothrix
Facklamia
Paenibacillus
Chryseobacterium
Dyadobacter
Flavobacterium
Hydrotalea
Niastella
Olivibacter
Pedobacter
Wautersiella
Deinococcus
Thermus
Aerococcus
Tetragenococcus
Cellvibrio
Rhizobiales
Pseudomonas
Cyanobacteria
Afipia
Aquabacterium
Asticcacaulis
Aurantimonas
Beijerinckia
Bosea
Bradyrhizobium
Brevundimonas
Caulobacter
Craurococcus
Devosia
Hoeflea
Mesorhizobium
Methylobacterium
Novosphingobium
Ochrobactrum
Paracoccus
Pedomicrobium
Phyllobacterium
Rhizobium
Roseomonas
Sphingobium
Sphingomonas
Sphingopyxis
Acidovorax
Azoarcus
Azospira
Burkholderia
Comamonas
Cupriavidus
Curvibacter
Delftia
Duganella
Herbaspirillum
Janthinobacterium
Kingella
Leptothrix
Limnobacter
Massilia
Methylophilus
Methyloversatilis
Pelomonas
Polaromonas
Ralstonia
Schlegelella
Sulfuritalea
Undibacterium
Variovorax
Enhydrobacter
Nevskia
Pseudoxanthomonas
Psychrobacter
Stenotrophomonas
Xanthomonas
Aeromicrobium
Arthrobacter
Beutenbergia
Brevibacterium
Tsukamurella
Abiotrophia
Brevibacillus
Brochothrix
Facklamia
Paenibacillus
Chryseobacterium
Dyadobacter
Flavobacterium
Hydrotalea
Niastella
Olivibacter
Pedobacter
Wautersiella
Deinococcus
Thermus
Aerococcus
Tetragenococcus
Cellvibrio
Rhizobiales
Pseudomonas
Cyanobacteria
Afipia
Aquabacterium
Asticcacaulis
Aurantimonas
Beijerinckia
Bosea
Bradyrhizobium
Brevundimonas
Caulobacter
Craurococcus
Devosia
Hoeflea
Mesorhizobium
Methylobacterium
Novosphingobium
Ochrobactrum
Paracoccus
Pedomicrobium
Phyllobacterium
Rhizobium
Roseomonas
Sphingobium
Sphingomonas
Sphingopyxis
Acidovorax
Azoarcus
Azospira
Burkholderia
Comamonas
Cupriavidus
Curvibacter
Delftia
Duganella
Herbaspirillum
Janthinobacterium
Kingella
Leptothrix
Limnobacter
Massilia
Methylophilus
Methyloversatilis
Pelomonas
Polaromonas
Ralstonia
Schlegelella
Sulfuritalea
Undibacterium
Variovorax
Enhydrobacter
Nevskia
Pseudoxanthomonas
Psychrobacter
Stenotrophomonas
Xanthomonas
Aeromicrobium
Arthrobacter
Beutenbergia
Brevibacterium
Tsukamurella
Abiotrophia
Brevibacillus
Brochothrix
Facklamia
Paenibacillus
Chryseobacterium
Dyadobacter
Flavobacterium
Hydrotalea
Niastella
Olivibacter
Pedobacter
Wautersiella
Deinococcus
Thermus
Aerococcus
Tetragenococcus
Cellvibrio
Rhizobiales
Pseudomonas
Cyanobacteria
Afipia
Aquabacterium
Asticcacaulis
Aurantimonas
Beijerinckia
Bosea
Bradyrhizobium
Brevundimonas
Caulobacter
Craurococcus
Devosia
Hoeflea
Mesorhizobium
Methylobacterium
Novosphingobium
Ochrobactrum
Paracoccus
Pedomicrobium
Phyllobacterium
Rhizobium
Roseomonas
Sphingobium
Sphingomonas
Sphingopyxis
Acidovorax
Azoarcus
Azospira
Burkholderia
Comamonas
Cupriavidus
Curvibacter
Delftia
Duganella
Herbaspirillum
Janthinobacterium
Kingella
Leptothrix
Limnobacter
Massilia
Methylophilus
Methyloversatilis
Pelomonas
Polaromonas
Ralstonia
Schlegelella
Sulfuritalea
Undibacterium
Variovorax
Enhydrobacter
Nevskia
Pseudoxanthomonas
Psychrobacter
Stenotrophomonas
Xanthomonas
Aeromicrobium
Arthrobacter
Beutenbergia
Brevibacterium
Tsukamurella
Abiotrophia
Brevibacillus
Brochothrix
Facklamia
Paenibacillus
Chryseobacterium
Dyadobacter
Flavobacterium
Hydrotalea
Niastella
Olivibacter
Pedobacter
Wautersiella
Deinococcus
Thermus
Aerococcus
Tetragenococcus
Cellvibrio
Rhizobiales
Pseudomonas
Cyanobacteria
Afipia
Aquabacterium
Asticcacaulis
Aurantimonas
Beijerinckia
Bosea
Bradyrhizobium
Brevundimonas
Caulobacter
Craurococcus
Devosia
Hoeflea
Mesorhizobium
Methylobacterium
Novosphingobium
Ochrobactrum
Paracoccus
Pedomicrobium
Phyllobacterium
Rhizobium
Roseomonas
Sphingobium
Sphingomonas
Sphingopyxis
Acidovorax
Azoarcus
Azospira
Burkholderia
Comamonas
Cupriavidus
Curvibacter
Delftia
Duganella
Herbaspirillum
Janthinobacterium
Kingella
Leptothrix
Limnobacter
Massilia
Methylophilus
Methyloversatilis
Pelomonas
Polaromonas
Ralstonia
Schlegelella
Sulfuritalea
Undibacterium
Variovorax
Enhydrobacter
Nevskia
Pseudoxanthomonas
Psychrobacter
Stenotrophomonas
Xanthomonas
Aeromicrobium
Arthrobacter
Beutenbergia
Brevibacterium
Tsukamurella
Abiotrophia
Brevibacillus
Brochothrix
Facklamia
Paenibacillus
Chryseobacterium
Dyadobacter
Flavobacterium
Hydrotalea
Niastella
Olivibacter
Pedobacter
Wautersiella
Deinococcus
Thermus
Aerococcus
Tetragenococcus
Cellvibrio
Rhizobiales
Pseudomonas
Cyanobacteria
Afipia
Aquabacterium
Asticcacaulis
Aurantimonas
Beijerinckia
Bosea
Bradyrhizobium
Brevundimonas
Caulobacter
Craurococcus
Devosia
Hoeflea
Mesorhizobium
Methylobacterium
Novosphingobium
Ochrobactrum
Paracoccus
Pedomicrobium
Phyllobacterium
Rhizobium
Roseomonas
Sphingobium
Sphingomonas
Sphingopyxis
Acidovorax
Azoarcus
Azospira
Burkholderia
Comamonas
Cupriavidus
Curvibacter
Delftia
Duganella
Herbaspirillum
Janthinobacterium
Kingella
Leptothrix
Limnobacter
Massilia
Methylophilus
Methyloversatilis
Pelomonas
Polaromonas
Ralstonia
Schlegelella
Sulfuritalea
Undibacterium
Variovorax
Enhydrobacter
Nevskia
Pseudoxanthomonas
Psychrobacter
Stenotrophomonas
Xanthomonas
Aeromicrobium
Arthrobacter
Beutenbergia
Brevibacterium
Tsukamurella
Abiotrophia
Brevibacillus
Brochothrix
Facklamia
Paenibacillus
Chryseobacterium
Dyadobacter
Flavobacterium
Hydrotalea
Niastella
Olivibacter
Pedobacter
Wautersiella
Deinococcus
Thermus
Aerococcus
Tetragenococcus
Cellvibrio
Rhizobiales
Pseudomonas
Cyanobacteria
Afipia
Aquabacterium
Asticcacaulis
Aurantimonas
Beijerinckia
Bosea
Bradyrhizobium
Brevundimonas
Caulobacter
Craurococcus
Devosia
Hoeflea
Mesorhizobium
Methylobacterium
Novosphingobium
Ochrobactrum
Paracoccus
Pedomicrobium
Phyllobacterium
Rhizobium
Roseomonas
Sphingobium
Sphingomonas
Sphingopyxis
Acidovorax
Azoarcus
Azospira
Burkholderia
Comamonas
Cupriavidus
Curvibacter
Delftia
Duganella
Herbaspirillum
Janthinobacterium
Kingella
Leptothrix
Limnobacter
Massilia
Methylophilus
Methyloversatilis
Pelomonas
Polaromonas
Ralstonia
Schlegelella
Sulfuritalea
Undibacterium
Variovorax
Enhydrobacter
Nevskia
Pseudoxanthomonas
Psychrobacter
Stenotrophomonas
Xanthomonas
Aeromicrobium
Arthrobacter
Beutenbergia
Brevibacterium
Tsukamurella
Abiotrophia
Brevibacillus
Brochothrix
Facklamia
Paenibacillus
Chryseobacterium
Dyadobacter
Flavobacterium
Hydrotalea
Niastella
Olivibacter
Pedobacter
Wautersiella
Deinococcus
Thermus
Aerococcus
Tetragenococcus
Cellvibrio
Rhizobiales
Pseudomonas
Cyanobacteria
Afipia
Aquabacterium
Asticcacaulis
Aurantimonas
Beijerinckia
Bosea
Bradyrhizobium
Brevundimonas
Caulobacter
Craurococcus
Devosia
Hoeflea
Mesorhizobium
Methylobacterium
Novosphingobium
Ochrobactrum
Paracoccus
Pedomicrobium
Phyllobacterium
Rhizobium
Roseomonas
Sphingobium
Sphingomonas
Sphingopyxis
Acidovorax
Azoarcus
Azospira
Burkholderia
Comamonas
Cupriavidus
Curvibacter
Delftia
Duganella
Herbaspirillum
Janthinobacterium
Kingella
Leptothrix
Limnobacter
Massilia
Methylophilus
Methyloversatilis
Pelomonas
Polaromonas
Ralstonia
Schlegelella
Sulfuritalea
Undibacterium
Variovorax
Enhydrobacter
Nevskia
Pseudoxanthomonas
Psychrobacter
Stenotrophomonas
Xanthomonas
Aeromicrobium
Arthrobacter
Beutenbergia
Brevibacterium
Tsukamurella
Abiotrophia
Brevibacillus
Brochothrix
Facklamia
Paenibacillus
Chryseobacterium
Dyadobacter
Flavobacterium
Hydrotalea
Niastella
Olivibacter
Pedobacter
Wautersiella
Deinococcus
Thermus
Aerococcus
Tetragenococcus
Cellvibrio
Rhizobiales
Pseudomonas
Cyanobacteria
Afipia
Aquabacterium
Asticcacaulis
Aurantimonas
Beijerinckia
Bosea
Bradyrhizobium
Brevundimonas
Caulobacter
Craurococcus
Devosia
Hoeflea
Mesorhizobium
Methylobacterium
Novosphingobium
Ochrobactrum
Paracoccus
Pedomicrobium
Phyllobacterium
Rhizobium
Roseomonas
Sphingobium
Sphingomonas
Sphingopyxis
Acidovorax
Azoarcus
Azospira
Burkholderia
Comamonas
Cupriavidus
Curvibacter
Delftia
Duganella
Herbaspirillum
Janthinobacterium
Kingella
Leptothrix
Limnobacter
Massilia
Methylophilus
Methyloversatilis
Pelomonas
Polaromonas
Ralstonia
Schlegelella
Sulfuritalea
Undibacterium
Variovorax
Enhydrobacter
Nevskia
Pseudoxanthomonas
Psychrobacter
Stenotrophomonas
Xanthomonas
Aeromicrobium
Arthrobacter
Beutenbergia
Brevibacterium
Tsukamurella
Abiotrophia
Brevibacillus
Brochothrix
Facklamia
Paenibacillus
Chryseobacterium
Dyadobacter
Flavobacterium
Hydrotalea
Niastella
Olivibacter
Pedobacter
Wautersiella
Deinococcus
Thermus
Aerococcus
Tetragenococcus
Cellvibrio
Rhizobiales
Pseudomonas
Cyanobacteria
Afipia
Aquabacterium
Asticcacaulis
Aurantimonas
Beijerinckia
Bosea
Bradyrhizobium
Brevundimonas
Caulobacter
Craurococcus
Devosia
Hoeflea
Mesorhizobium
Methylobacterium
Novosphingobium
Ochrobactrum
Paracoccus
Pedomicrobium
Phyllobacterium
Rhizobium
Roseomonas
Sphingobium
Sphingomonas
Sphingopyxis
Acidovorax
Azoarcus
Azospira
Burkholderia
Comamonas
Cupriavidus
Curvibacter
Delftia
Duganella
Herbaspirillum
Janthinobacterium
Kingella
Leptothrix
Limnobacter
Massilia
Methylophilus
Methyloversatilis
Pelomonas
Polaromonas
Ralstonia
Schlegelella
Sulfuritalea
Undibacterium
Variovorax
Enhydrobacter
Nevskia
Pseudoxanthomonas
Psychrobacter
Stenotrophomonas
Xanthomonas
Aeromicrobium
Arthrobacter
Beutenbergia
Brevibacterium
Tsukamurella
Abiotrophia
Brevibacillus
Brochothrix
Facklamia
Paenibacillus
Chryseobacterium
Dyadobacter
Flavobacterium
Hydrotalea
Niastella
Olivibacter
Pedobacter
Wautersiella
Deinococcus
Thermus
Aerococcus
Tetragenococcus
Cellvibrio
Rhizobiales
Pseudomonas
Cyanobacteria
Afipia
Aquabacterium
Asticcacaulis
Aurantimonas
Beijerinckia
Bosea
Bradyrhizobium
Brevundimonas
Caulobacter
Craurococcus
Devosia
Hoeflea
Mesorhizobium
Methylobacterium
Novosphingobium
Ochrobactrum
Paracoccus
Pedomicrobium
Phyllobacterium
Rhizobium
Roseomonas
Sphingobium
Sphingomonas
Sphingopyxis
Acidovorax
Azoarcus
Azospira
Burkholderia
Comamonas
Cupriavidus
Curvibacter
Delftia
Duganella
Herbaspirillum
Janthinobacterium
Kingella
Leptothrix
Limnobacter
Massilia
Methylophilus
Methyloversatilis
Pelomonas
Polaromonas
Ralstonia
Schlegelella
Sulfuritalea
Undibacterium
Variovorax
Enhydrobacter
Nevskia
Pseudoxanthomonas
Psychrobacter
Stenotrophomonas
Xanthomonas
Aeromicrobium
Arthrobacter
Beutenbergia
Brevibacterium
Tsukamurella
Abiotrophia
Brevibacillus
Brochothrix
Facklamia
Paenibacillus
Chryseobacterium
Dyadobacter
Flavobacterium
Hydrotalea
Niastella
Olivibacter
Pedobacter
Wautersiella
Deinococcus
Thermus
Aerococcus
Tetragenococcus
Cellvibrio
Rhizobiales
Pseudomonas
Cyanobacteria
Afipia
Aquabacterium
Asticcacaulis
Aurantimonas
Beijerinckia
Bosea
Bradyrhizobium
Brevundimonas
Caulobacter
Craurococcus
Devosia
Hoeflea
Mesorhizobium
Methylobacterium
Novosphingobium
Ochrobactrum
Paracoccus
Pedomicrobium
Phyllobacterium
Rhizobium
Roseomonas
Sphingobium
Sphingomonas
Sphingopyxis
Acidovorax
Azoarcus
Azospira
Burkholderia
Comamonas
Cupriavidus
Curvibacter
Delftia
Duganella
Herbaspirillum
Janthinobacterium
Kingella
Leptothrix
Limnobacter
Massilia
Methylophilus
Methyloversatilis
Pelomonas
Polaromonas
Ralstonia
Schlegelella
Sulfuritalea
Undibacterium
Variovorax
Enhydrobacter
Nevskia
Pseudoxanthomonas
Psychrobacter
Stenotrophomonas
Xanthomonas
Aeromicrobium
Arthrobacter
Beutenbergia
Brevibacterium
Tsukamurella
Abiotrophia
Brevibacillus
Brochothrix
Facklamia
Paenibacillus
Chryseobacterium
Dyadobacter
Flavobacterium
Hydrotalea
Niastella
Olivibacter
Pedobacter
Wautersiella
Deinococcus
Thermus
Aerococcus
Tetragenococcus
Cellvibrio
Rhizobiales
Pseudomonas
Cyanobacteria
Afipia
Aquabacterium
Asticcacaulis
Aurantimonas
Beijerinckia
Bosea
Bradyrhizobium
Brevundimonas
Caulobacter
Craurococcus
Devosia
Hoeflea
Mesorhizobium
Methylobacterium
Novosphingobium
Ochrobactrum
Paracoccus
Pedomicrobium
Phyllobacterium
Rhizobium
Roseomonas
Sphingobium
Sphingomonas
Sphingopyxis
Acidovorax
Azoarcus
Azospira
Burkholderia
Comamonas
Cupriavidus
Curvibacter
Delftia
Duganella
Herbaspirillum
Janthinobacterium
Kingella
Leptothrix
Limnobacter
Massilia
Methylophilus
Methyloversatilis
Pelomonas
Polaromonas
Ralstonia
Schlegelella
Sulfuritalea
Undibacterium
Variovorax
Enhydrobacter
Nevskia
Pseudoxanthomonas
Psychrobacter
Stenotrophomonas
Xanthomonas
Aeromicrobium
Arthrobacter
Beutenbergia
Brevibacterium
Tsukamurella
Abiotrophia
Brevibacillus
Brochothrix
Facklamia
Paenibacillus
Chryseobacterium
Dyadobacter
Flavobacterium
Hydrotalea
Niastella
Olivibacter
Pedobacter
Wautersiella
Deinococcus
Thermus
Aerococcus
Tetragenococcus
Cellvibrio
Rhizobiales
[truncated: 3,122 more rows]
